# Supplementary material for: Anti-β2-GPI Antibodies Induce Endothelial Cell Expression of Tissue Factor by LRP6 Signal Transduction Pathway Involving Lipid Rafts
Source: Cells. 2022 Apr 11;11(8):1288. doi: 10.3390/cells11081288 (PMC9025633; doi:10.3390/cells11081288)
Supplement: Supplementary file 1 [file cells-11-01288-s001.zip]

Archive with 1 entries (1 files):
- cells-1660485-supplementary.pdf
